# Supplementary material for: Boltzmann–Loschmidt Dispute Reloaded: Quantum 150 Years Later
Source: Entropy (Basel). 2026 May 26;28(6):594. doi: 10.3390/e28060594 (PMC13298861; doi:10.3390/e28060594)
Supplement: Supplementary file 1 [file entropy-28-00594-s001.zip]

Archive with 3 entries (2 files):
- entropy-4308141-supplementary/
- entropy-4308141-supplementary/supmatvideo1.mp4
- entropy-4308141-supplementary/supmatvideo2.mp4
